# Supplementary material for: Early Social Enrichment Modulates Tumor Progression and p53 Expression in Adult Mice
Source: Biomolecules. 2022 Mar 31;12(4):532. doi: 10.3390/biom12040532 (PMC9032412; doi:10.3390/biom12040532)
Supplement: Supplementary file 1 [file biomolecules-12-00532-s001.zip]

Archive with 1 entries (1 files):
- biomolecules-1654900-supplementary.pdf
